# Supplementary material for: Effect of metronidazole on concentrations of vaginal bacteria associated with risk of HIV acquisition
Source: mBio. 2024 Nov 21;15(12):e01110-24. doi: 10.1128/mbio.01110-24 (PMC11633388; doi:10.1128/mbio.01110-24)
Supplement: Data Set S1 — Antibiotic test and qPCR assay data. [file mbio.01110-24-s0001.xlsx]

## Sheet: Sheet1
Supplemental Dataset 1: Master dataset containining all results for each longitudinal sample. Sample ID details individual subject, BV incident, and days post-baseline. Antibiotic treatment type, detection of antibiotic activity, and qPCR results are reported for each sample tested. qPCR results are reported as 16S rRNA gene copies per swab, for each taxon-directed assay.
Sample ID	Subject	Subject Incident	Days Post-Detection of Antibiotic Activity	ABX Type	ABX detected?	Gemelliphila asaccharolytica	Mycoplasma hominis	Parvimonas Type 1	Parvimonas Type 2	Megasphaera lornae	Megasphaera hutchinsoni	Vaginal TM7	Prevotella amnii	Porphyromonas Type 1	Peptoniphilus lacrimalis	Amygdalobacter indicium	Eggerthella-like vaginal bacterium	Sneathia sp.	Gardnerella spp.	Total Bacterial Load (16S rRNA genes)
A.1.-01	A	1	-1	Oral	N	6.77325e+06	93.75	93.75	1.55917e+07	2.28672e+08	1.47167e+06	93.75	93.75	158605	3.00217e+07	93.75	93.75	1220741700	23231666400	6571065000
A.1.00	A	1	0	Oral	Y	1.76684e+06			2.79512e+06	43439850	820585			29290.5	186179			1.38045e+08	18010786800	383336175
A.1.01	A	1	1	Oral	Y	494495			586309	7.80798e+06	103144			3709.96	2043.93			3.356e+07	10498182000	1.57166e+08
A.1.02	A	1	2	Oral	Y	82299.9			359579	1.17153e+06	9381.6			266.398	22827.5			3.45057e+06	6080817000	485483250
A.1.03	A	1	3	Oral	Y	50334			143588	634816	3378.9			273.636	18015.2			2.80991e+06	3487630200	5.25559e+08
A.1.04	A	1	4	Oral	Y	26530			69231.8	165138	946.717			93.75	3487.98			312925	1114442775	1458510000
A.1.05	A	1	5	Oral	Y	15135.9			23676.5	35372.7	217.077			93.75	93.75			112884	416942775	752883375
A.1.06	A	1	6	Oral	Y	93.75			225.096	2809.43	93.75			93.75	93.75			134233	384618	9.29237e+07
A.1.07	A	1	7	Oral	Y	93.75			93.75	93.75	93.75			93.75	93.75			169.663	94573.8	49707750
A.1.08	A	1	8	Oral	N	93.75			93.75	93.75	93.75			93.75	93.75			93.75	2.01975e+07	2.74173e+08
A.1.09	A	1	9	Oral	N	93.75			93.75	93.75	93.75			93.75	93.75			93.75	2.44332e+07	1.59567e+08
A.1.11	A	1	11	Oral	N	551.137			93.75	93.75	93.75			587.217	93.75			93.75	2.36497e+08	853442700
A.1.12	A	1	12	Oral	N	647.421			93.75	93.75	93.75			834.842	93.75			93.75	2.14097e+08	4.2349e+08
A.1.13	A	1	13	Oral	N	93.75			93.75	93.75	93.75			93.75	93.75			93.75	2.13339e+08	786097950
A.1.14	A	1	14	Oral	N	93.75			93.75	93.75	93.75			93.75	93.75			93.75	7.52803e+07	975909975
B.1.-01	B	1	-1	Gel	N	2.85528e+06	93.75	93.75	1.97118e+07	2.97107e+08	93.75	93.75	93.75	93.75	1889.07	93.75	93.75	93.75	28736409600	2025808200
B.1.00	B	1	0	Gel	Y	5304.82			15351.1	91352.8					4676.45				6.78622e+07	6.61235e+07
B.1.01	B	1	1	Gel	Y	3219.12			8675.92	91810.7					5693.75				2.56847e+07	29514825
B.1.03	B	1	3	Gel	Y	93.75			200.262	10368.1					93.75				2.45021e+06	1.58758e+07
B.1.04	B	1	4	Gel	Y	1371.31			4478.2	80735.4					1444.13				2.92105e+07	5.17815e+07
B.1.05	B	1	5	Gel	Y	2553.02			20889	235706					4769.35				1.14453e+08	762852000
B.1.06	B	1	6	Gel	Y	8766.19			101256	3.26622e+06					1638.79				1.91331e+08	993753825
B.1.07	B	1	7	Gel	N	751.912			220.152	7980.84					93.75				2.82483e+07	1046191500
B.1.08	B	1	8	Gel	N	8.95756e+06			3602.74	24864.1					326.058				334449075	5517669000
B.1.10	B	1	10	Gel	N	300195			899.463	1213.21					93.75				1520230800	3700518000
B.1.12	B	1	12	Gel	N	91764			194107	240.643					93.75				664411050	4676739600
B.1.13	B	1	13	Gel	N	18417			56028.9	93.75					93.75				3.96094e+08	3597631200
C.1.-01	C	1	-1	Gel	N	6.29409e+06	4.55451e+06	93.75	7.39454e+07	1.64379e+08	93.75	93.75	3163811400	5104.41	1.65385e+07	8.90131e+07	1.22104e+08	9.84725e+07	8862359400	15085305600
C.1.00	C	1	0	Gel	Y	103627	1.53728e+06		602024	1.78768e+06			4.30852e+06	344.052	172925	2.01488e+06	5.26688e+06	2.22694e+06	5.40047e+08	2.0701e+08
C.1.01	C	1	1	Gel	Y	862.26	33457.4		3441.34	22167.7			140302	93.75	2493.12	19038.6	51868.8	28767.7	3.51801e+07	4.83717e+07
C.1.02	C	1	2	Gel	Y	47937.7	352499		44779.7	102946			2.28874e+06	1815.63	31450.6	130579	1.09245e+06	363797	699523650	468414375
C.1.03	C	1	3	Gel	Y	7.56992e+06	44979.4		6945.6	31643.4			262759	93.75	5321.6	14147	65412.1	41464.3	2.81405e+07	3.53086e+07
C.1.04	C	1	4	Gel	Y	4451.52	17721.7		3278.19	13927.6			142318	93.75	4470.38	4922.06	46152.5	25744.1	8.39877e+07	2.95865e+08
C.1.05	C	1	5	Gel	Y	220995	3449.75		354.366	2951.83			16498.9	93.75	460.869	1475.19	12314.1	2749.25	6.85974e+06	6.634e+07
C.1.06	C	1	6	Gel	N	363.773	4797.29		773.017	2695.59			24374.3	93.75	609.641	468.445	15909.3	3066.48	6.62399e+07	5762443800
C.1.07	C	1	7	Gel	N	370.793	93.75		93.75	93.75			93.75	93.75	93.75	93.75	93.75	1084.27	5.16358e+07	5394479400
C.1.08	C	1	8	Gel	N	93.75	93.75		93.75	93.75			93.75	93.75	93.75	93.75	93.75	93.75	1.29572e+07	9393940800
C.1.09	C	1	9	Gel	N	93.75	93.75		93.75	93.75			93.75	93.75	93.75	93.75	93.75	307.22	6.47892e+06	9562615200
C.1.10	C	1	10	Gel	N	93.75	499.43		93.75	93.75			5009.94	93.75	253.662	93.75	93.75	11519.8	1.70419e+07	5712016800
C.1.11	C	1	11	Gel	N	93.75	93.75		93.75	93.75			93.75	93.75	93.75	93.75	93.75	93.75	1.12668e+08	5997504600
C.1.12	C	1	12	Gel	N	93.75	4.14751e+06		93.75	93.75			93.75	93.75	93.75	93.75	93.75	93.75	2305050900	4392829500
C.1.13	C	1	13	Gel	N	93.75	2.15344e+07		93.75	93.75			93.75	93.75	93.75	93.75	93.75	93.75	3035440800	3356423700
C.1.14	C	1	14	Gel	N	93.75	3730425		93.75	93.75			93.75	93.75	93.75	93.75	93.75	1136.11	1230165225	2873047800
D.1.-01	D	1	-1	Gel	N	93.75	93.75	93.75	93.75	2.294e+07	93.75	93.75	93.75	93.75	1585.98	93.75	93.75	93.75	3820829100	4.76761e+08
D.1.00	D	1	0	Gel	Y					465195					669.471				953966400	8.17999e+07
D.1.01	D	1	1	Gel	Y					279495					835.834				1504769250	1.4676e+08
D.1.02	D	1	2	Gel	Y					39065.7					93.75				6.57289e+07	1.03787e+08
D.1.03	D	1	3	Gel	Y					40560.3					93.75				5.98504e+07	374370600
D.1.04	D	1	4	Gel	Y					16567.9					93.75				3.99022e+07	1.3073e+08
D.1.05	D	1	5	Gel	Y					17326.5					259.592				2.00155e+08	1.19158e+08
D.1.06	D	1	6	Gel	N					1643.96					2059.81				2.82353e+07	1201358025
D.1.07	D	1	7	Gel	N					93.75					202.622				4.37842e+08	717904725
D.1.08	D	1	8	Gel	N					93.75					335.346				321822300	1422876600
D.1.09	D	1	9	Gel	N					241.454					1133.59				2.20512e+07	1209278025
D.1.10	D	1	10	Gel	N					367.841					329.497				9.50798e+06	1530630000
D.1.11	D	1	11	Gel	N					93.75					93.75				4.00444e+07	1678599150
D.1.12	D	1	12	Gel	N					93.75					93.75				1.41031e+07	1079476575
D.1.13	D	1	13	Gel	N					93.75					93.75				2.28067e+08	1726653450
E.1.-01	E	1	-1	Gel	N	93.75	93.75	93.75	93.75	746038800	93.75	93.75	93.75	732.048	1176.29	93.75	93.75	93.75	14316444000	6675164400
E.1.00	E	1	0	Gel	Y					1.55502e+06				839.416	660.216				1.68541e+08	1.12782e+08
E.1.01	E	1	1	Gel	Y					229847				93.75	456.231				1.29761e+07	1.88879e+07
E.1.02	E	1	2	Gel	Y					173881				93.75	93.75				1.17229e+07	5.0016e+07
E.1.03	E	1	3	Gel	Y					77224.1				93.75	93.75				4.76246e+06	5.42551e+07
E.1.04	E	1	4	Gel	Y					22268.9				93.75	93.75				1.88426e+06	3.06426e+07
E.1.05	E	1	5	Gel	Y					34414.5				93.75	93.75				1.07724e+06	74338650
E.1.06	E	1	6	Gel	N					93.75				93.75	93.75				1.22565e+07	936596250
E.1.07	E	1	7	Gel	N					305.027				191.795	93.75				2.18857e+06	911920650
E.1.08	E	1	8	Gel	N					93.75				93.75	93.75				9.03195e+06	1360402200
E.1.09	E	1	9	Gel	N					2712.67				202.854	93.75				755594	1145373975
E.1.10	E	1	10	Gel	N					93.75				93.75	93.75				63673.3	1221410700
E.1.11	E	1	11	Gel	N					93.75				93.75	93.75				98215.3	2678868300
F.1.-01	F	1	-1	Oral	N	3.24648e+06	43024400	93.75	73957	501799	93.75	93.75	6.71848e+07	71421.2	3.81559e+06	2.74256e+06	3.81218e+06	5.54421e+07	6950296800	1944862050
F.1.00	F	1	0	Oral	Y	600830	1.15731e+07		6142.78	53638.2			6.18019e+06	12110	736608	605825	821856	8.17082e+06	5113295400	1893690900
F.1.01	F	1	1	Oral	Y	100694	2.85127e+06		3962.36	4335.41			637965	2688.71	89884	53042.7	140234	450055	940228725	1227804000
F.1.02	F	1	2	Oral	Y	3520.33	83648.1		93.75	439.791			9316.45	93.75	2404.34	2492.31	4408.35	13566.1	2.90236e+07	792637875
F.1.03	F	1	3	Oral	Y	1942.26	70759.1		93.75	93.75			7119.69	93.75	1145.74	956.62	1901.65	5665.5	1.38767e+07	1533285600
F.1.04	F	1	4	Oral	Y	229.341	3922.76		93.75	93.75			325.656	93.75	93.75	93.75	93.75	207.453	1.41274e+06	1011111075
F.1.05	F	1	5	Oral	Y	93.75	2050.8		93.75	93.75			93.75	93.75	93.75	93.75	93.75	93.75	677316	714446250
F.1.06	F	1	6	Oral	N	93.75	6539.82		93.75	93.75			449.923	93.75	93.75	93.75	93.75	540.295	397061	733704600
F.1.07	F	1	7	Oral	N	93.75	25536.2		93.75	93.75			93.75	93.75	93.75	93.75	93.75	93.75	19824.1	1233438375
F.1.08	F	1	8	Oral	N	93.75	634.831		93.75	93.75			93.75	93.75	433.909	93.75	93.75	93.75	5353.61	1170750825
F.1.09	F	1	9	Oral	N	93.75	856.264		93.75	93.75			93.75	244.917	93.75	93.75	93.75	93.75	975.9	831105750
F.1.10	F	1	10	Oral	N	93.75	231.56		93.75	93.75			93.75	93.75	265.956	93.75	93.75	882.011	5057.49	701999100
F.1.11	F	1	11	Oral	N	93.75	93.75		93.75	93.75			93.75	93.75	637.083	93.75	93.75	559.029	1981.74	783509850
F.1.12	F	1	12	Oral	N	93.75	93.75		93.75	93.75			93.75	209.329	295.919	93.75	93.75	580.501	2602.12	822750675
F.1.14	F	1	14	Oral	N	193009	93.75		93.75	93.75			93.75	93.75	487.997	93.75	17147.6	260.9	5.34636e+07	2189805300
G.1.-01	G	1	-1	Oral	N	4.04093e+06	309871075	93.75	8.76018e+06	4.76483e+06	93.75	93.75	1615000800	8.54956e+06	3145.64	5.34626e+06	6.73346e+07	2.47771e+08	19372172400	2974752000
G.1.00	G	1	0	Oral	Y	1.11706e+06	118322875		1.34707e+06	833904			3.98054e+07	2.52292e+06	36102.2	1.35841e+06	1.98663e+07	8.38718e+07	11311827600	2359807950
G.1.01	G	1	1	Oral	Y	194123	1.3065e+07		116352	223723			324329	247542	3229.91	9010.55	1.41442e+06	2.44418e+06	1349991150	1041706500
G.1.02	G	1	2	Oral	Y	21435.2	3.29744e+06		4478.79	29595.4			31214.3	24840.7	2038.53	10207.6	146326	2.28574e+06	7.15516e+07	995047275
G.1.04	G	1	4	Oral	Y	67337.3	1.30183e+07		7490.78	302229			35116.1	62791.8	6570.48	156565	249189	1.04827e+07	423995400	2282195250
G.1.05	G	1	5	Oral	Y	14333.3	858464		226.146	8935.15			8018.26	3262.66	1433.23	23548.6	1534.57	1.6464e+06	1.05884e+08	6.07548e+08
G.1.06	G	1	6	Oral	Y	292655	2.14169e+06		1157.6	1.10679e+06			328610	256642	7428.05	364968	5642.65	2.29283e+07	454295400	2372589750
G.1.07	G	1	7	Oral	N	503053	2.50967e+06		368.175	203105			673347	689296	66757.7	916119	394.487	94245375	947428350	2094602550
G.1.08	G	1	8	Oral	N	820344	4.98085e+06		610.333	315617			683236	2.63006e+06	76091.1	1.68928e+06	93.75	89680725	964623600	2360238000
G.1.10	G	1	10	Oral	N	315989	2.64534e+06		725.712	19529			611.446	687541	26880.5	723947	93.75	1.32414e+07	3592323900	1947956400
G.1.11	G	1	11	Oral	N	60828	65727.9		392.243	33027.3			280.903	196811	31994.7	114523	93.75	980102	225573225	7.44168e+07
G.1.12	G	1	12	Oral	N	1.98035e+06	6.75131e+07		251346	8.16804e+07			12158.8	3.11674e+06	315044	1.01494e+07	1844.36	4.6751e+07	6401965200	1419384300
H.1.-01	H	1	-1	Gel	N	624457	1.55676e+06	309.294	5.60041e+07	1.39437e+08	10458.9	5.85053e+07	31318188000	93.75	253.325	6.91958e+06	1.60467e+08	1.30692e+08	5148414000	2833344600
H.1.00	H	1	0	Gel	Y	5091.87	20515.9	93.75	105473	716500	93.75	4.43636e+06	6.96446e+07		93.75	137636	785733	2.94495e+06	6.41012e+07	7.68646e+07
H.1.01	H	1	1	Gel	Y	13627.5	14762.1	93.75	27391.9	217659	93.75	4.56918e+06	1.81085e+07		93.75	180213	636564	2.07967e+06	1.79396e+07	4.93818e+07
H.1.02	H	1	2	Gel	Y	93.75	128.61	93.75	93.75	2143.04	93.75	39156.2	259384		93.75	1055.6	4986.63	23937.5	77909.8	7.91782e+07
H.1.03	H	1	3	Gel	Y	93.75	93.75	93.75	93.75	93.75	93.75	487.172	1784.9		93.75	93.75	93.75	426.988	807.617	3.08801e+07
H.1.04	H	1	4	Gel	Y	93.75	93.75	93.75	93.75	93.75	93.75	542.019	3048.01		93.75	93.75	1809.22	2255.97	915.074	4.08279e+07
H.1.05	H	1	5	Gel	Y	93.75	93.75	93.75	93.75	93.75	93.75	534.399	3552.55		93.75	93.75	489.081	382928	3627.2	5.0257e+07
H.1.06	H	1	6	Gel	N	93.75	93.75	93.75	93.75	93.75	93.75	251.008	369.371		93.75	93.75	234.154	224.61	55497	185192775
H.1.07	H	1	7	Gel	N	93.75	93.75	93.75	93.75	93.75	93.75	93.75	93.75		93.75	93.75	93.75	93.75	94446.5	363318075
H.1.08	H	1	8	Gel	N	93.75	511.34	93.75	232.378	93.75	93.75	2146.38	93.75		330.288	698.101	1113.42	16743	11931.1	1164579825
H.1.09	H	1	9	Gel	N	93.75	93.75	93.75	93.75	93.75	93.75	93.75	93.75		93.75	93.75	93.75	669.216	2796.37	180404925
H.1.10	H	1	10	Gel	N	93.75	93.75	93.75	93.75	93.75	93.75	93.75	93.75		93.75	93.75	93.75	93.75	44877.2	1.89978e+08
H.1.11	H	1	11	Gel	N	93.75	93.75	93.75	93.75	93.75	93.75	93.75	93.75		93.75	93.75	93.75	93.75	105155	344772000
H.1.12	H	1	12	Gel	N	93.75	93.75	93.75	93.75	93.75	93.75	93.75	93.75		93.75	93.75	93.75	93.75	60022.9	392804775
H.1.13	H	1	13	Gel	N	93.75	93.75	93.75	93.75	93.75	93.75	202.697	189.568		93.75	93.75	93.75	93.75	26499.4	4.53075e+08
H.2.-01	H	2	-1	Oral	N	1.13095e+06	39558.3	93.75	14574750	197998200	3.79768e+06	1.92564e+08	6280177200	93.75	1237.99	2.56767e+07	1.38653e+08	4.74211e+08	1140870450	2445694650
H.2.00	H	2	0	Oral	Y	7125.66	93.75		10848.1	160346	765.526	1.87323e+06	3.35495e+06		1023.57	143150	175481	3.01948e+06	1.81483e+08	1919091750
H.2.01	H	2	1	Oral	Y	93.75	93.75		93.75	1145.93	93.75	38110.2	29869.4		93.75	1006.05	2360.57	44712.9	2.05773e+06	550522200
H.2.02	H	2	2	Oral	Y	93.75	93.75		93.75	93.75	93.75	5680.53	3134.22		93.75	219.462	707.105	8660.77	319258	5.06162e+08
H.2.03	H	2	3	Oral	Y	93.75	93.75		93.75	275.392	93.75	4564.76	7996.68		93.75	251.292	1364.84	9044.68	414014	5.55893e+08
H.2.04	H	2	4	Oral	Y	93.75	93.75		93.75	188.789	93.75	3912.61	3749.72		93.75	93.75	547.368	6244.01	153890	604765575
H.2.06	H	2	6	Oral	Y	93.75	93.75		93.75	326.811	93.75	4687.97	16149.1		93.75	281.709	966.791	17765.2	477550	964134375
H.2.07	H	2	7	Oral	N	93.75	93.75		93.75	93.75	93.75	1284.93	1874.85		93.75	93.75	93.75	2654.67	87265.9	844544550
H.2.08	H	2	8	Oral	Y	93.75	4082.74		93.75	93.75	93.75	4832.85	5835.11		93.75	234.197	219.427	81045.6	2.13409e+07	1094747100
H.2.09	H	2	9	Oral	Y	93.75	7563.64		93.75	93.75	93.75	5350.81	2358.6		93.75	93.75	93.75	105463	3.30411e+07	878168775
H.2.10	H	2	10	Oral	N	282.168	3060.37		93.75	93.75	93.75	320.669	93.75		93.75	93.75	93.75	25298.8	9.9226e+06	5.96854e+08
H.2.11	H	2	11	Oral	N	93.75	979.107		93.75	93.75	93.75	93.75	93.75		93.75	93.75	93.75	7951.99	1.50848e+06	405894075
H.2.12	H	2	12	Oral	N	93.75	406.086		93.75	93.75	93.75	93.75	93.75		93.75	93.75	93.75	3374.87	161642	1.65131e+08
H.2.13	H	2	13	Oral	N	1340.15	2555.62		5074.79	200.782	93.75	15146.4	32967.4		216.022	3775.81	5673.75	41324.1	747780	2.41788e+08
H.3.-01	H	3	-1	Oral	N	8.25845e+06	89617.3	93.75	1.35333e+07	2.18181e+07	666898	1232428350	38015695200	93.75	5296.87	2.04354e+07	1.67063e+08	2552925600	3617139900	2325141300
H.3.00	H	3	0	Oral	Y	5.36586e+06	2.38426e+06		6.38544e+06	8.13566e+06	261269	4.52209e+08	1652106750		1.27781e+06	8.01142e+06	7.02022e+07	4.42045e+08	2834525100	2059493550
H.3.01	H	3	1	Oral	Y	1327.35	288.702		1950.11	419.336	354.054	79665.2	45719.8		93.75	3215.97	11419.8	221621	1.14467e+06	1594750800
H.3.02	H	3	2	Oral	Y	1739.66	140.056		2356.92	376.926	389.186	79725.6	30381.1		93.75	1099.7	20142.7	122245	1.03951e+06	749888025
H.3.03	H	3	3	Oral	Y	212.265	93.75		292.572	266.969	93.75	20663.3	45099.5		93.75	261.9	593.922	27793.4	145815	863074725
H.3.04	H	3	4	Oral	N	221.129	93.75		93.75	341.299	93.75	47996.3	113626		93.75	357.504	3870.9	54128.9	80632.3	6.11992e+08
H.3.05	H	3	5	Oral	Y	93.75	93.75		93.75	93.75	93.75	93.75	93.75		93.75	93.75	274.616	93.75	3349.27	865533000
H.3.06	H	3	6	Oral	Y	93.75	93.75		93.75	93.75	93.75	4278.32	6570.36		93.75	93.75	689.679	5703.76	61570.6	592956300
H.3.07	H	3	7	Oral	N	93.75	93.75		93.75	93.75	93.75	262.813	562.483		93.75	93.75	93.75	533.884	24841.9	731087700
H.3.08	H	3	8	Oral	N	93.75	93.75		93.75	93.75	93.75	565.892	869.44		93.75	93.75	204.037	218.361	4032.37	1095018900
H.3.09	H	3	9	Oral	N	93.75	93.75		93.75	93.75	93.75	93.75	93.75		1795.09	93.75	236.663	93.75	5285.12	1298410800
H.3.10	H	3	10	Oral	N	93.75	93.75		93.75	93.75	93.75	93.75	93.75		93.75	93.75	93.75	150284	292.603	767175975
H.3.11	H	3	11	Oral	N	228.211	225		251.078	93.75	93.75	4514.51	7130.5		93.75	462.339	353.077	69137.7	278594	1027040400
H.3.12	H	3	12	Oral	N	1464.62	397.71		93.75	5.97418e+06	93.75	1191.35	4962.1		93.75	93.75	5321.28	1900.83	7.51559e+06	211908825
H.3.13	H	3	13	Oral	N	1056.93	352.386		93.75	6.16375e+06	93.75	779.401	2144.86		93.75	93.75	2068.64	2115.42	9.02251e+06	346062225
H.3.14	H	3	14	Oral	N	626.794	93.75		93.75	1230890775	93.75	93.75	93.75		93.75	93.75	5324.29	1533.41	673688175	989121075
I.1.-01	I	1	-1	Gel	N	2.27605e+07	2.90016e+07	3.04027e+06	126339225	163805175	123036	93.75	17356741200	8037.66	1.43204e+06	84390300	875712375	4933736700	7841989800	2928713100
I.1.00	I	1	0	Gel	Y	122528	2.45304e+06	39262.2	798423	787705	210.101		1.32622e+08	93.75	12231.4	1.95859e+06	1.21145e+07	155976675	1.37679e+08	8.2613e+07
I.1.01	I	1	1	Gel	Y	79861.3	940626	15187.9	342464	355113	93.75		2.76467e+07	93.75	5488.2	624836	4.98757e+06	3.53781e+07	6.94277e+07	6.35114e+07
I.1.02	I	1	2	Gel	Y	31479.7	407406	6663.73	143254	164020	93.75		1.04065e+07	93.75	3072.91	224593	1.1099e+06	1.37393e+07	2.36876e+07	1.70808e+07
I.1.03	I	1	3	Gel	Y	7200.08	38634.5	709.355	8999.73	15805.8	93.75		861349	93.75	663.642	66438.5	87478.3	1.88827e+06	3.09271e+06	9.18082e+06
I.1.04	I	1	4	Gel	N	32944.3	104511	1514.91	176922	20583.4	1275.85		1.98392e+06	1244.62	29337.3	69099.1	406569	2.41765e+06	2.37703e+07	3.83898e+07
I.1.05	I	1	5	Gel	Y	75981.2	247876	1891.14	272272	2861.16	887.606		4.53224e+06	1945.02	43495.6	77669.7	603489	4.68443e+06	2.83084e+07	5.69234e+07
I.1.06	I	1	6	Gel	N	5.16299e+06	4.60584e+07	12797.5	91330125	213097200	1.25276e+08		8066902800	157263	2.01584e+07	1.86394e+07	704748150	6.1785e+08	4898171400	3803853600
I.1.07	I	1	7	Gel	N	4.02236e+06	1.83231e+07	5778.04	4.92969e+07	1.63415e+08	1.31327e+08		3128703300	143191	1.114e+07	1.18859e+07	670611750	438113325	3974642100	2699463900
I.1.08	I	1	8	Gel	N	3.10668e+06	2.38223e+07	2456.21	3.20117e+07	172559250	1.29466e+08		4300752900	109506	7.37656e+06	1.27896e+07	458796750	4.83004e+08	2744338500	1878785550
I.1.09	I	1	9	Gel	N	3.77037e+06	4.47502e+07	5888.85	8.71844e+07	3.6744e+08	8.54116e+07		2186512500	104034	1.83176e+06	4.39403e+06	1350649950	4.37693e+08	7573030800	2693661900
I.1.10	I	1	10	Gel	N	2.9549e+06	2.69197e+07	358.92	1.68828e+07	8.16153e+07	1.31379e+07		1551216600	3909.74	2.75306e+06	1.74734e+06	1.07426e+08	1.85933e+07	2370249600	806858550
I.1.11	I	1	11	Gel	N	1.78088e+06	3.41729e+07	603.727	1.16333e+07	1.40743e+08	2.02177e+07		2.43245e+06	10998.6	1.68902e+06	3.01497e+06	2.25354e+08	6.113e+07	1657259550	1677007800
I.1.12	I	1	12	Gel	N	950910	1.41427e+07	216.762	1.01059e+07	5.15552e+07	1.18213e+07		827760000	8372	3.87232e+06	3.08935e+06	8.28797e+07	3.54914e+07	2703240900	1427537850
I.1.13	I	1	13	Gel	N	1.48829e+06	1.41633e+07	459.476	9.00324e+06	2.23829e+07	813293		685265325	4490.38	2.65212e+06	512389	4.53524e+07	1.08877e+07	735882975	3.72383e+08
I.2.-01	I	2	-1	Gel	N	1.68768e+07	209601000	15839.2	7.18254e+07	145679850	583901	93.75	3290413800	388.271	3.36982e+06	3.21951e+07	802811775	138138525	7021044600	6805679400
I.2.00	I	2	0	Gel	Y	121490	1.76706e+06	368.525	189790	807782	2568.31		1.56979e+07	93.75	78499.6	116332	7.30916e+06	1.73472e+06	1.31278e+08	57803175
I.2.01	I	2	1	Gel	Y	93.75	93.75	93.75	93.75	93.75	93.75		93.75	93.75	93.75	93.75	93.75	93.75	3.31843e+07	7.73891e+06
I.2.02	I	2	2	Gel	Y	93.75	93.75	93.75	93.75	93.75	93.75		93.75	93.75	93.75	93.75	93.75	93.75	2.35014e+07	1.21104e+07
I.2.04	I	2	4	Gel	Y	1193.96	3794.71	93.75	4901.92	11109.3	689.917		41361	93.75	2418.27	1602.49	23074.4	8627.97	2.62773e+07	8.42057e+06
I.2.05	I	2	5	Gel	N	93.75	93.75	93.75	93.75	93.75	93.75		189.814	93.75	93.75	93.75	93.75	93.75	2.58222e+07	1.33188e+08
I.2.06	I	2	6	Gel	N	93.75	93.75	93.75	93.75	93.75	93.75		188.813	93.75	254.064	93.75	93.75	93.75	2.05395e+07	5.66855e+08
I.2.07	I	2	7	Gel	N	93.75	93.75	93.75	93.75	93.75	93.75		93.75	93.75	93.75	93.75	93.75	93.75	2.57364e+06	2.84002e+08
J.1.-01	J	1	-1	Gel	N	93.75	5.39832e+06	93.75	1.04111e+08	2.5533e+08	93.75	93.75	93.75	1.78765e+06	2.06832e+06	8.13742e+07	821811525	3.84294e+08	2718181500	74527267200
J.1.00	J	1	0	Gel	Y		517657		99624.7	790074				7170.66	9371.48	1.16829e+06	3.9711e+06	7.91568e+06	4.7284e+07	175174350
J.1.01	J	1	1	Gel	Y		166631		11075.2	84610.1				1392.5	3297.1	115335	390699	553105	1.07322e+07	2.05711e+07
J.1.02	J	1	2	Gel	Y		244205		15027.3	73950.5				8272.77	7982.28	135100	1.44099e+06	454559	7.36911e+07	2.5854e+08
J.1.03	J	1	3	Gel	Y		19122.6		929.013	21633.4				203.291	1054.31	12480.3	45962.7	50445.2	1.24126e+07	2.58649e+08
J.1.04	J	1	4	Gel	Y		547607		458.401	3741.31				93.75	279.613	1719.49	13980.5	23405	5.77882e+06	6.48178e+07
J.1.05	J	1	5	Gel	Y		442705		856.984	3204.15				93.75	93.75	2141.56	13524.1	25522.5	5.57108e+06	2.42706e+08
J.1.06	J	1	6	Gel	N		18423.2		304.95	603.565				93.75	93.75	2435.57	1870.59	17192.4	2.36431e+08	1560255300
J.1.07	J	1	7	Gel	N		66161.8		304.159	840.884				93.75	93.75	395.393	1648.33	7062.83	9.52618e+07	5216487600
J.1.08	J	1	8	Gel	N		2877.32		93.75	93.75				93.75	93.75	93.75	93.75	93.75	728160150	10914478800
J.1.09	J	1	9	Gel	N		1294.92		93.75	93.75				93.75	93.75	93.75	93.75	93.75	5.92635e+07	10912626000
J.1.10	J	1	10	Gel	N		32736.1		93.75	93.75				93.75	93.75	93.75	93.75	93.75	1.08694e+07	5496010200
J.1.11	J	1	11	Gel	N		6064.04		93.75	93.75				17568.5	3756.51	93.75	93.75	93.75	75314.4	2988070500
J.1.12	J	1	12	Gel	N		17642.4		93.75	93.75				1.19544e+06	441911	93.75	93.75	32849.3	1.12981e+06	4441970100
J.1.13	J	1	13	Gel	N		9149.59		93.75	93.75				365068	25746.6	93.75	93.75	5616.61	535191	3701601600
J.1.14	J	1	14	Gel	N		90645.4		93.75	93.75				67472.1	65673.8	93.75	93.75	278.281	1.10933e+06	5751462000
K.1.-01	K	1	-1	Gel	N	3.30516e+06	93.75	3686.38	2377.47	27848	259	93.75	93.75	93.75	33587.5	6788.52	7.17991e+07	2.80961e+07	445380750	1376839800
K.1.00	K	1	0	Gel	Y	2698.08		93.75	3627.38	24156.8	2557.35				1197.72	469837	346212	1.42827e+06	5.50572e+07	28092900
K.1.01	K	1	1	Gel	Y	751.877		93.75	954.887	11738.2	1038.76				469.151	154130	98722.9	576722	2.03354e+07	1.30342e+07
K.1.02	K	1	2	Gel	Y	1440.99		93.75	1863.03	20608.8	1212.88				658.214	224526	156659	762781	2.65616e+07	1.58124e+07
K.1.04	K	1	4	Gel	Y	93.75		93.75	93.75	294.615	93.75				93.75	782.429	975.782	16816.8	3.38962e+06	4.76045e+07
K.1.05	K	1	5	Gel	Y	93.75		93.75	93.75	564.976	93.75				93.75	1856.34	1628.24	31500.9	1.1159e+07	4.97045e+07
K.1.06	K	1	6	Gel	Y	93.75		93.75	93.75	93.75	93.75				93.75	21612.8	317.5	6385.36	3.62259e+06	1.26195e+07
K.1.07	K	1	7	Gel	Y	248.399		93.75	93.75	355.34	93.75				93.75	359.43	1802.51	32912.6	7.47876e+06	1.33667e+08
K.1.08	K	1	8	Gel	Y	93.75		93.75	93.75	1063.8	93.75				93.75	2788.98	2838.65	50623.6	7.3784e+06	8.60158e+07
K.1.09	K	1	9	Gel	Y	1780.6		93.75	93.75	16908.9	1202.06				1244.2	6658.21	14791.5	69995.5	4.48912e+07	6.87916e+07
K.1.10	K	1	10	Gel	Y	93.75		93.75	93.75	93.75	93.75				93.75	696.271	1215.69	15281.6	2.24026e+06	6.12944e+07
K.1.12	K	1	12	Gel	Y	93.75		93.75	93.75	246.418	93.75				93.75	868.123	1198.33	11561.9	2.53068e+06	1.75854e+08
K.1.13	K	1	13	Gel	Y	93.75		93.75	93.75	550.718	93.75				93.75	1046.65	2048.29	16398.1	5.69847e+06	2.69184e+07
K.1.14	K	1	14	Gel	Y	1938.98		93.75	93.75	11345.6	1115.9				1102.96	11407.3	35203	130682	1.0998e+08	1.1698e+08
K.2.-01	K	2	-1	Gel	N	1.56709e+07	93.75	117324	3.54998e+07	2.9753e+08	1.24061e+08	93.75	93.75	7.49919e+07	2.60685e+07	897144225	671930025	1530622200	8368711800	9383255400
K.2.00	K	2	0	Gel	Y	225.151		93.75	93.75	753.328	93.75			93.75	93.75	4710.14	3734.11	9947.51	660306	633969
K.2.01	K	2	1	Gel	Y	2014.68		93.75	2165.16	24280.4	1547.78			675.313	607.323	411406	343277	2.17594e+06	6.54359e+07	4.16311e+07
K.2.02	K	2	2	Gel	Y	965.334		93.75	93.75	1354.31	93.75			93.75	93.75	1435.95	5246.68	74766.9	1.99176e+07	1.39436e+08
K.2.03	K	2	3	Gel	Y	93.75		93.75	93.75	93.75	93.75			93.75	93.75	93.75	93.75	93.75	122625	533349
K.2.04	K	2	4	Gel	Y	93.75		93.75	93.75	93.75	93.75			93.75	93.75	93.75	375.825	10181.1	2.52252e+06	5.98005e+07
K.2.05	K	2	5	Gel	Y	228.009		600747	93.75	93.75	93.75			93.75	223.033	1213.89	93.75	15928.3	5.5396e+06	7.12201e+07
K.2.06	K	2	6	Gel	Y	93.75		93.75	93.75	93.75	93.75			93.75	93.75	220.518	294.543	6141.86	2.31805e+06	2.84705e+07
K.2.11	K	2	11	Gel	N	93.75		93.75	93.75	234753	93.75			93.75	93.75	93.75	377852	93.75	1.01082e+07	3.67501e+08
K.2.12	K	2	12	Gel	N	430588		42032	1.65606e+06	2.07175e+06	93.75			39177.6	357767	1.69771e+07	3.60457e+07	2.28443e+07	385162575	1.52455e+08
K.2.13	K	2	13	Gel	N	67072.3		1335.1	90880	85354.5	93.75			41402.6	96893.8	2.18518e+06	2.60753e+06	1.17737e+07	8.27211e+07	4.48241e+07
L.1.-01	L	1	-1	Oral	N	3.78611e+07	4.51127e+07	93.75	328700250	2.02623e+07	9.93824e+07	93.75	93.75	1.52908e+07	3.44553e+06	6.05574e+07	630792000	2528333100	6830649600	3844625400
L.1.00	L	1	0	Oral	Y	1.5149e+06	262090425		2.05204e+06	718167	1.0451e+06			189465	2.79086e+06	592405	3.69921e+07	222046350	3365507100	734982300
L.1.01	L	1	1	Oral	Y	2.85235e+06	416652425		361770	120131	43628.7			43298.9	1.33218e+06	121468	8.52095e+06	1.08513e+08	5904918000	1764028800
L.1.02	L	1	2	Oral	Y	1.29551e+06	171944725		116074	31653.1	14805.7			8130.82	54721.6	57942.3	2.34688e+06	6.41429e+07	3389917800	690369000
L.1.03	L	1	3	Oral	Y	2.42452e+06	8.68944e+07		2026.06	602.24	93.75			259.975	5933.2	1777.87	83398.4	1.19716e+08	3528162300	993431025
L.1.04	L	1	4	Oral	Y	231927	2.60196e+07		819.562	267.883	93.75			93.75	1393.86	591.278	12298.6	4.87902e+07	4647066000	1217348625
L.1.05	L	1	5	Oral	Y	188843	2.31695e+07		93.75	93.75	93.75			93.75	93.75	93.75	187.401	6.11818e+06	761072250	1207920225
L.1.06	L	1	6	Oral	N	153240	1.24491e+07		93.75	93.75	93.75			93.75	93.75	596.108	93.75	4.30574e+06	4.46205e+08	1183075575
L.1.07	L	1	7	Oral	N	17645.1	4.88867e+06		93.75	93.75	93.75			93.75	93.75	2071.91	93.75	1.39846e+06	287954250	916472400
L.1.11	L	1	11	Oral	N	269351	664816		93.75	93.75	93.75			93.75	93.75	290737	93.75	2.50402e+07	3643370700	1497519900
L.1.13	L	1	13	Oral	N	3203.57	833.359		93.75	93.75	93.75			93.75	93.75	688.505	506.749	43561.1	6.32104e+07	2486497050
M.1.-01	M	1	-1	Gel	N	18631.5	93.75	93.75	93.75	1.49471e+08	93.75	93.75	93.75	93.75	7691.24	93.75	255037875	93.75	10413204000	16946720400
M.1.00	M	1	0	Gel	Y	2671.56				6.07841e+06					994		1.31178e+07		1446423450	623153775
M.1.01	M	1	1	Gel	Y	216.576				363542					741.997		378972		1.47822e+08	6.95618e+07
M.1.02	M	1	2	Gel	Y	93.75				276493					338.057		706177		1179405675	412772850
M.1.03	M	1	3	Gel	Y	696.643				3899.21					1415.38		8640.07		2440794900	1035658200
M.1.04	M	1	4	Gel	Y	93.75				93.75					93.75		211.672		911718900	3.10496e+08
M.1.05	M	1	5	Gel	Y	93.75				894.38					2168.88		18751.3		1673745750	1078471050
M.1.06	M	1	6	Gel	Y	93.75				1199.34					2762.67		13824.3		1932564900	975641925
M.1.07	M	1	7	Gel	Y	250.401				704.738					3451.91		7178.51		895113075	1041435900
M.1.08	M	1	8	Gel	Y	908.836				653.826					16901.4		4982.13		1968319800	2187004050
M.1.09	M	1	9	Gel	Y	93.75				370.163					1491.65		4431.41		1008542025	1132385925
M.1.10	M	1	10	Gel	N	93.75				241.456					93.75		10138.9		5.30084e+08	1248728250
M.1.11	M	1	11	Gel	N	93.75				93.75					93.75		5351.72		4.10183e+08	699276300
M.1.12	M	1	12	Gel	N	93.75				4.48914e+08					93.75		130795		12610371600	10168237200
M.1.13	M	1	13	Gel	N	427.887				3.4043e+08					404.742		86532.5		8765009400	7895165400
M.1.14	M	1	14	Gel	N	232.02				402924075					93.75		108959		9549768600	7566240600
N.1.-01	N	1	-1	Oral	N	2.2294e+07	93.75	93.75	619856475	2.93221e+08	93.75	93.75	93.75	1.46185e+08	132416	986696550	1819132800	5636944200	32283122400	27837890400
N.1.00	N	1	0	Oral	Y	2.22118e+07			3.04524e+07	1.64834e+07				7.0564e+06	4739.08	1.77523e+07	6.19869e+08	2577990600	10034890800	3065811300
N.1.01	N	1	1	Oral	Y	109786			383216	474300				54802.5	1732.67	90554.4	1.04654e+07	2.74106e+07	2005554000	6.2715e+08
N.1.02	N	1	2	Oral	Y	94375.4			185178	180917				21877.8	946.677	73563.4	7.04683e+06	9.86034e+06	4658100300	1216721700
N.1.03	N	1	3	Oral	Y	14928.2			55039.4	72899.9				12862.3	887.622	53778.8	4.05348e+06	1.48518e+07	4178440200	1136895825
N.1.04	N	1	4	Oral	Y	12622.9			33577	29720.4				7496.52	239.446	16176.9	1.64515e+06	3.57347e+06	4283454300	1664271900
N.1.05	N	1	5	Oral	Y	3739.11			7661.81	6662.92				1580.89	319.615	4122	219068	903794	4548643800	1685830350
N.1.06	N	1	6	Oral	Y	1688.95			1992.89	1553.41				887.458	93.75	753.349	134602	110877	2744549400	1324501800
N.1.07	N	1	7	Oral	Y	1814.42			335.36	491.623				250.13	93.75	93.75	52021.8	99624.2	2981970600	1598529000
N.1.08	N	1	8	Oral	N	1220.63			614.024	367.554				93.75	190.507	93.75	34393.1	47768.2	3276543300	1070353500
N.1.09	N	1	9	Oral	N	538.126			93.75	201.823				93.75	93.75	93.75	20010.2	45241.2	3097916100	2555905500
N.1.10	N	1	10	Oral	N	242.887			93.75	93.75				93.75	93.75	93.75	972.381	93.75	2275481850	5287870200
N.1.11	N	1	11	Oral	N	93.75			93.75	93.75				93.75	93.75	93.75	93.75	194.935	177372600	1246315575
N.1.12	N	1	12	Oral	N	531.192			93.75	93.75				327.565	93.75	93.75	7569.44	2545.69	407824725	1601507550
N.1.13	N	1	13	Oral	N	891.996			93.75	93.75				456.912	276.034	334.37	43781.4	1736.48	8.90584e+07	827602125
N.2.-01	N	2	-1	Gel	N	2.33528e+06	3.47463e+07	93.75	323333175	5.29252e+07	93.75	3.6954e+08	15640858800	8.56659e+07	3.53187e+06	2.70766e+07	1067092575	3.00712e+08	9961656000	9620101200
N.2.00	N	2	0	Gel	Y	263095	2.54382e+06		8.29291e+06	2.12595e+06		5.74216e+07	4.48948e+08	1.65984e+06	146296	2.20007e+06	5.6189e+07	1.40632e+07	652903200	583154475
N.2.01	N	2	1	Gel	Y	8929.35	465460		206812	160001		5.35572e+06	1.84734e+07	89221.9	18990	162403	2.87064e+06	1.53502e+06	3.52478e+07	1.10642e+08
N.2.02	N	2	2	Gel	Y	4091.77	140836		111867	67999.5		3.59161e+06	1.15381e+07	50895.2	7242.16	16049.6	1.00814e+06	389763	1.26833e+07	1.0018e+08
N.2.03	N	2	3	Gel	Y	1509.25	63093.8		35043.2	49771.4		515610	4.3332e+06	18920.7	1266.75	28556.5	388703	191131	2.71042e+06	9.55828e+07
N.2.04	N	2	4	Gel	Y	297.031	23869.6		19474	13963.6		97363.3	2.86241e+06	8825.22	93.75	34439.5	167511	82233	934955	4.54049e+07
N.2.05	N	2	5	Gel	Y	382.651	13194		14493.2	10819.6		73176.2	1.43967e+06	6301.44	1193.18	5326.11	116939	55164.5	1.01622e+06	1.07976e+08
N.2.06	N	2	6	Gel	N	309.339	877.375		6146.11	4026.58		57787.1	537830	1619.47	413.978	882.211	42142.5	27585.6	1.00571e+06	328925250
N.2.07	N	2	7	Gel	N	873.665	1429.53		638.258	762.044		5884.15	40083	93.75	93.75	93.75	12551.2	3210.15	507471	779985900
N.2.08	N	2	8	Gel	N	12862.3	501.068		244.089	93.75		93.75	2360.9	93.75	93.75	93.75	442.839	93.75	85311.7	520296300
N.2.09	N	2	9	Gel	N	22059.4	19328.6		93.75	93.75		93.75	2851.56	204.797	215.586	93.75	1920.39	93.75	471559	1433275950
N.2.10	N	2	10	Gel	N	34416.7	22129.9		93.75	93.75		93.75	12771.7	198.752	415.462	93.75	5317.44	756.749	614199	1123787025
N.2.11	N	2	11	Gel	N	34461.8	138821		93.75	93.75		93.75	191.062	476.908	93.75	93.75	93.75	93.75	244200	1107787125
N.2.12	N	2	12	Gel	N	11885.9	49982		93.75	93.75		93.75	193.633	583.136	218.081	93.75	93.75	93.75	261102	1432677150
N.2.13	N	2	13	Gel	N	3086.08	18694.5		93.75	93.75		93.75	93.75	93.75	93.75	93.75	93.75	93.75	536850	977502600
N.3.-01	N	3	-1	Oral	N	6.57612e+06	93.75	93.75	93.75	93.75	1.30301e+06	93.75	93.75	93.75	93.75	93.75	9.28288e+06	93.75	933967500	709694775
N.3.00	N	3	0	Oral	Y	1.56672e+07					601.942						5.57149e+06		5738340000	2165300250
N.3.01	N	3	1	Oral	Y	5.31186e+06					93.75						35074.6		3.00426e+08	1.70345e+08
N.3.02	N	3	2	Oral	Y	3.57885e+06					93.75						18192.8		648398775	544385175
N.3.03	N	3	3	Oral	Y	2.08203e+06					93.75						10850.1		1404940950	1714601700
N.3.04	N	3	4	Oral	Y	4.32279e+06					93.75						11581.7		1218768750	1583708250
N.3.05	N	3	5	Oral	Y	2.50958e+06					93.75						1435.91		1404282450	1203886275
N.3.06	N	3	6	Oral	Y	603472					93.75						422.502		2385771450	1597313250
N.3.07	N	3	7	Oral	N	355893					93.75						93.75		2250709350	1246942275
N.3.08	N	3	8	Oral	N	5.26103e+06					93.75						76959450		8074542600	2802392400
N.3.09	N	3	9	Oral	N	2.40301e+06					93.75						4.92425e+07		2681676000	771208650
N.3.10	N	3	10	Oral	N	8.906e+06					93.75						3.64074e+08		9710551200	2338320000
N.3.11	N	3	11	Oral	N	5.72555e+07					93.75						1264648950		28218172800	5665503600
N.3.12	N	3	12	Oral	N	3.25217e+07					93.75						5.06678e+08		13891266000	2274189750
N.3.13	N	3	13	Oral	N	1.10612e+07					93.75						2.09324e+08		12822566400	4260906000
N.4.-01	N	4	-1	Gel	N	106795	93.75	93.75	1.63655e+07	93.75	72705075	93.75	93.75	425.993	61796.8	439176	93.75	2.81687e+08	15353926800	7179211200
N.4.00	N	4	0	Gel	Y	10679.8			239306		1.12715e+06			93.75	3050.08	20675.4		2.56325e+07	1598049150	960319725
N.4.01	N	4	1	Gel	Y	1382.65			22676.9		107572			93.75	536.238	1598.64		3.81948e+06	1.0086e+08	2.21496e+08
N.4.02	N	4	2	Gel	Y	589.029			28855.8		446483			93.75	273.18	229.463		1.09789e+06	4.12674e+07	319003875
N.4.03	N	4	3	Gel	Y	1507.74			53035.1		311258			93.75	1442.6	733.93		1.72956e+06	261559125	1779120600
N.4.04	N	4	4	Gel	N	1248.8			24353.1		128522			93.75	2437.86	638.033		575614	3912056700	4353918300
N.4.05	N	4	5	Gel	N	1.53269e+06			50441		5175.13			93.75	93.75	93.75		1.3444e+07	24809474400	13979162400
N.4.06	N	4	6	Gel	N	822132			130737		169938			93.75	459.111	93.75		7.78676e+06	11763008400	12384154800
N.4.07	N	4	7	Gel	N	915703			21122.9		1.71167e+06			228.275	93.75	93.75		3.42157e+06	18682682400	8089121400
N.4.08	N	4	8	Gel	N	4.50778e+06			1.66231e+07		644374875			93.75	93.75	93.75		5.81878e+07	59223028800	25841966400
N.4.09	N	4	9	Gel	N	2.09407e+06			7.33e+07		211149525			376.257	93.75	272.174		5.90558e+07	35687407200	14531593200
N.4.10	N	4	10	Gel	N	2.91691e+06			1.45964e+08		194478900			93.75	387.812	453629		3.07497e+08	45468369600	24989409600
N.4.11	N	4	11	Gel	N	3.41758e+06			1.13415e+08		5.67936e+08			93.75	93.75	1.60363e+06		2.16981e+08	78244694400	21585115200
N.4.12	N	4	12	Gel	N	1.94329e+06			2.69725e+08		2.99906e+08			93.75	511.643	1.09729e+07		2.26057e+08	49334424000	19235925600
N.4.13	N	4	13	Gel	N	2.90005e+06			7.7964e+07		145268775			93.75	1047.63	2.34941e+07		1.86876e+08	42315576000	22491494400
N.4.14	N	4	14	Gel	N	1.46763e+06			9.68481e+07		253099575			93.75	1648.28	3.25252e+07		212304975	79770427200	22328527200
N.5.-01	N	5	-1	Gel	N	1.07878e+06	5.08831e+06	93.75	1.47327e+08	93.75	2.55873e+08	93.75	4.8146e+07	597172	93.75	1.47386e+06	381769725	114766125	91414233600	11248209600
N.5.00	N	5	0	Gel	Y	17229.2	357772		521743		2.71824e+06		668123	6844.73		471077	3.23674e+06	2.78663e+07	1191689100	718212825
N.5.01	N	5	1	Gel	Y	2105.67	58849.7		76056		368958		79146	1247.9		177204	609153	3.29988e+06	2.01381e+08	3.89835e+08
N.5.02	N	5	2	Gel	Y	2335.18	70285.4		135144		2.61414e+06		159910	4578.82		293076	1.131e+06	1.25074e+07	6.20168e+08	737604375
N.5.03	N	5	3	Gel	Y	1672.08	39609.1		94144.4		817862		86810.5	2598.85		39306	617742	2.43607e+06	6.11211e+08	1681421100
N.5.04	N	5	4	Gel	Y	5532.62	398057		162519		1.3047e+06		88494.4	1468.47		26682.8	926405	4.15922e+06	1744641750	2979333600
N.5.05	N	5	5	Gel	N	2368.55	245839		148204		996483		59531.5	1138.03		6665.77	722097	1.32065e+06	3915647700	4564383600
N.5.06	N	5	6	Gel	N	6064.25	479551		234687		3.75914e+06		208539	3569.88		12762.5	1.65867e+06	4.72588e+06	9830696400	8888340000
N.5.07	N	5	7	Gel	N	752.779	5.27525e+06		11629.2		75474.5		3248.63	93.75		212.428	45336.8	126113	8459344800	6389343000
N.5.08	N	5	8	Gel	N	827.834	3.47871e+06		5781.18		24742.4		634.643	614.234		93.75	4713.42	7432.03	6172480800	3858203400
N.5.09	N	5	9	Gel	N	93.75	4.65635e+06		649.144		4368.04		190.263	278.527		93.75	1373.63	2067.65	5580925200	7714583400
N.5.10	N	5	10	Gel	N	93.75	3.90612e+06		93.75		302247		93.75	93.75		93.75	93.75	241.874	3330092100	4598376000
N.5.11	N	5	11	Gel	N	93.75	3.46638e+06		93.75		137982		93.75	93.75		93.75	93.75	480.678	3056188200	3712034400
N.5.12	N	5	12	Gel	N	320.678	682246		381.267		56709.6		93.75	93.75		93.75	93.75	466.232	5.37003e+08	3051922800
N.5.13	N	5	13	Gel	N	93.75	3.161e+06		687.13		68386.6		569.968	93.75		93.75	215.133	575.232	3.362e+08	3317391600
N.5.14	N	5	14	Gel	N	93.75	2.75775e+06		93.75		29772.6		93.75	93.75		93.75	93.75	93.75	5.40869e+07	3387766800
O.1.-01	O	1	-1	Oral	N	3.30625e+06	93.75	93.75	1.4223e+06	5.86222e+06	93.75	93.75	799905150	34886.9	3.51377e+06	6.04028e+06	8.5508e+07	197907300	7156434600	7264183200
O.1.00	O	1	0	Oral	Y	4.20907e+06			1.86399e+06	9.0658e+06			1126558425	182858	1.52711e+07	2.84975e+06	1.00745e+08	1.37314e+08	20758843200	9997005600
O.1.01	O	1	1	Oral	Y	156167			70228.2	180405			4.8933e+06	57550.4	217540	124551	1.05859e+06	1.48106e+07	5157592200	6098644800
O.1.02	O	1	2	Oral	Y	155443			27428.7	128894			2.0381e+07	257104	563288	388329	230977	1.72056e+07	3320360700	6233248800
O.1.03	O	1	3	Oral	Y	66629.9			1990.43	1668.69			2.2938e+06	24840.6	18321	133711	28848.9	6.1887e+06	3.08667e+08	5245474800
O.1.04	O	1	4	Oral	Y	65620.6			93.75	6387.04			86625.3	3488.25	92130.1	23851.3	7354.72	377887	2.35301e+08	5770171800
O.1.05	O	1	5	Oral	Y	111915			93.75	8516.03			68037.4	6170.51	112265	41853.7	6576.11	515161	268288425	5114397600
O.1.06	O	1	6	Oral	N	4.76479e+06			5.00153e+07	8.70783e+07			3538489800	5.62503e+06	1.54821e+07	9.54324e+07	1.16638e+08	2.94676e+08	5800419600	8469742800
O.1.07	O	1	7	Oral	N	13439475			1.28041e+08	2.41739e+08			14806293600	4.69876e+07	2.65392e+07	1.88715e+08	438902025	3.55062e+08	12296068800	15577564800
O.1.08	O	1	8	Oral	N	5.0392e+06			61607625	9.7512e+07			5310724800	8.51686e+06	1.93778e+07	8.58269e+07	1.90378e+08	2.12418e+08	3882379800	7386372600
O.1.09	O	1	9	Oral	N	3.04323e+06			8.34063e+07	5.64667e+07			3313836000	7.62022e+06	1.3596e+07	9.71677e+07	7.18367e+07	206720325	2802483300	5723740800
O.1.10	O	1	10	Oral	N	3.39947e+06			5.61491e+07	5.25846e+07			5254347000	8.07577e+06	1.20614e+07	9.76813e+07	207952875	1.46892e+08	1615888500	5476570800
O.1.11	O	1	11	Oral	N	1.52555e+06			1.61465e+07	1.35314e+07			1017192375	2.37524e+06	5.08398e+06	3.05253e+07	2.26337e+07	5.33539e+07	657758550	1998041850
O.1.12	O	1	12	Oral	N	926134			9.24934e+06	1.03977e+07			644613075	1.15501e+06	3.66095e+06	2.70375e+07	1.03165e+07	3.56962e+07	554002275	1517724150
O.1.13	O	1	13	Oral	N	1.07076e+06			1.03603e+07	1.17441e+07			683343075	1.11749e+06	4.37083e+06	24980400	1.17745e+07	3.6753e+07	694856850	1550761050
P.1.-03	P	1	-3		N	2.71063e+07	54200000	93.75	225194100	93.75	93.75	93.75	15053412000	93.75	3.46908e+07	1.64236e+08	652519050	628650975	50544326400	25587856800
P.1.00	P	1	0	Oral	Y	440075	5.88088e+07		1758.2				1.89385e+06		689.716	13645.9	13645.9	4.24083e+06	8811441000	4540519200
P.1.01	P	1	1	Oral	Y	1.0457e+07	1.77465e+08		93.75				334.023		93.75	93.75	93.75	687327075	6066223200	4566004500
P.1.02	P	1	2	Oral	Y	1.98027e+07	8.04736e+06		93.75				1984.43		1331.04	465.531	465.531	6576395400	3963872100	7459574400
P.1.03	P	1	3	Oral	Y	2.03115e+06	2.73966e+06		93.75				93.75		93.75	93.75	93.75	2063051700	3788844900	3031234200
P.1.04	P	1	4	Oral	Y	205573	3.064e+06		93.75				378.319		293.364	93.75	93.75	562627275	8510210400	5068006800
P.1.05	P	1	5	Oral	Y	77315.1	4.21865e+06		93.75				93.75		394.263	93.75	93.75	2.73039e+08	13269298800	7204428600
P.1.06	P	1	6	Oral	N	4283.47	1.95532e+06		93.75				734.372		484.632	93.75	93.75	8.18518e+06	6077726400	6287304600
P.1.07	P	1	7	Oral	N	93.75	1.79228e+06		93.75				1517.54		93.75	93.75	93.75	35259.8	4.84135e+08	3634663800
P.1.08	P	1	8	Oral	N	93.75	1.58619e+06		93.75				93.75		1044.99	93.75	93.75	45420.8	5.41128e+08	4193425500
P.1.09	P	1	9	Oral	Y	93.75	657517		93.75				1983.06		93.75	93.75	93.75	3137.79	6.65781e+07	3792171300
P.1.10	P	1	10	Oral	Y	93.75	728413		93.75				1060.98		93.75	235.991	235.991	3885.68	7.54205e+07	3442220700
P.1.11	P	1	11	Oral	N	93.75	2.02909e+06		93.75				728.647		93.75	209.488	209.488	381.55	8.13721e+07	3554656500
P.1.12	P	1	12	Oral	N	93.75	1705875		257.713				1561.13		93.75	93.75	93.75	287.247	5.80728e+07	3482939700
Q.1.-01	Q	1	-1	Gel	N	254169	93.75	93.75	5850.51	391726	93.75	540.203	93.75	93.75	985.004	363106	2.37068e+07	317290	1898068800	2357436750
Q.1.00	Q	1	0	Gel	Y	17416.7			93.75	37038.9		93.75			335.114	31146	281688	35409.7	184193625	899577600
Q.1.01	Q	1	1	Gel	Y	579.604			93.75	2192.01		93.75			93.75	3826.87	19329.2	10530.4	6.09993e+06	4.30514e+08
Q.1.02	Q	1	2	Gel	Y	588.06			552.354	9877.11		93.75			93.75	5262.34	25592.9	60857.2	3.33915e+06	4266005400
Q.1.03	Q	1	3	Gel	Y	2223.58			8831.89	36499.4		93.75			3587.48	185102	51758.4	454704	1.75698e+07	457617375
Q.1.04	Q	1	4	Gel	Y	345.958			336.048	28275.8		93.75			93.75	22901.4	2905.51	137406	5.04235e+06	2.67479e+08
Q.1.05	Q	1	5	Gel	Y	93.75			93.75	379.236		279.769			93.75	702.043	1702.31	4162.32	176440	1.68469e+07
Q.1.06	Q	1	6	Gel	N	93.75			1091.91	6593.66		93.75			93.75	21396.1	6114.88	217830	1.39258e+06	1167328650
Q.1.07	Q	1	7	Gel	N	1826.89			4424.91	54127.9		93.75			93.75	250941	157346	908055	9.86834e+06	766803375
Q.1.08	Q	1	8	Gel	N	93.75			261.922	2221.22		93.75			93.75	4702.94	1590.42	59169.4	214032	495053775
Q.1.09	Q	1	9	Gel	N	93.75			250.911	656367		93.75			93.75	6332.17	1338.44	23789.4	1.06578e+06	778492050
Q.1.10	Q	1	10	Gel	N	93.75			235.662	1256.04		93.75			93.75	11908	4172.86	112699	250164	2.30766e+08
Q.1.11	Q	1	11	Gel	N	2444.95			93.75	93.75		93.75			356.227	4720.48	596.23	7664.34	1.25428e+06	1275061050
Q.1.12	Q	1	12	Gel	N	280563			2707.69	66047.3		221.827			93.75	44741.7	54117.7	198214	1.39398e+07	157543650
Q.1.13	Q	1	13	Gel	N	3.81675e+06			1084.26	415162		93.75			6420.12	29507.2	518817	4.01344e+06	95926650	2.1692e+08
Q.1.14	Q	1	14	Gel	N	6.72091e+06			7.68446e+06	4.20107e+07		93.75			49334.3	2.40101e+07	2.70804e+08	1.75794e+08	3273063000	3788733300
R.1.-01	R	1	-1	Oral	N	8.32639e+06	2.16189e+06	2.50006e+06	93.75	5.03901e+07	93.75	93.75	93.75	58055.6	5.26046e+06	1.04667e+08	1.06166e+08	2.51391e+06	1170482400	3619331400
R.1.00	R	1	0	Oral	Y	739.607	415.479	93.75		93.75				93.75	967.296	10529.7	220311	446.643	1.06011e+07	5350017000
R.1.01	R	1	1	Oral	Y	93.75	93.75	93.75		93.75				93.75	93.75	448.964	10053.8	93.75	1.04293e+06	3457731300
R.1.02	R	1	2	Oral	Y	93.75	93.75	93.75		93.75				93.75	93.75	190.998	6727.45	93.75	480438	2071241250
R.1.03	R	1	3	Oral	Y	93.75	402.985	93.75		93.75				93.75	93.75	415.358	5412.6	93.75	291379	1131874800
R.1.04	R	1	4	Oral	Y	93.75	93.75	93.75		93.75				93.75	93.75	93.75	512.579	93.75	62207	1121620500
R.1.05	R	1	5	Oral	Y	93.75	93.75	93.75		93.75				93.75	231.629	93.75	300.742	93.75	716643	5371757400
R.1.06	R	1	6	Oral	N	93.75	93.75	93.75		93.75				93.75	566.538	93.75	93.75	93.75	384907	1019936475
R.1.07	R	1	7	Oral	N	93.75	93.75	93.75		93.75				93.75	472.744	93.75	93.75	93.75	3.48236e+06	3504783900
R.1.08	R	1	8	Oral	N	93.75	93.75	93.75		93.75				93.75	93.75	93.75	93.75	93.75	1.29379e+06	2311792050
R.1.11	R	1	11	Oral	N	93.75	93.75	93.75		93.75				93.75	1125.07	93.75	290.77	93.75	2.55082e+06	3323157900
R.1.12	R	1	12	Oral	N	93.75	93.75	93.75		93.75				93.75	93.75	93.75	93.75	93.75	808630	3393039600
R.1.13	R	1	13	Oral	N	93.75	93.75	93.75		93.75				93.75	218.949	93.75	93.75	93.75	6.28643e+06	9622112400
S.1.-01	S	1	-1	Oral	N	1.3302e+06	236991	93.75	5.23738e+06	1.21888e+07	2.68713e+06	88841850	1333697700	93.75	456881	3.56065e+06	3.29784e+07	3.72461e+07	449469450	1115097300
S.1.00	S	1	0	Oral	Y	627129	3.56662e+06		239393	284293	45004.6	6.9672e+07	443061525		599882	2.85642e+06	1.16643e+07	8.19501e+07	1216913700	2116236450
S.1.01	S	1	1	Oral	Y	239926	9.80486e+06		141562	94667.3	12413.2	3.23467e+07	1.24853e+08		932740	2.02805e+06	3.17445e+06	6.29512e+07	1714275900	5147046600
S.1.02	S	1	2	Oral	Y	82624.2	4.18794e+06		34760.4	32102.2	1700.1	4.7615e+06	1.04764e+07		336621	310800	456409	7.6372e+06	461037375	4543619100
S.1.03	S	1	3	Oral	Y	312074	6.6926e+06		58842.6	8032.57	359.3	3.4404e+06	1.3343e+06		182577	148221	514449	5.48632e+06	239643675	4244661900
S.1.04	S	1	4	Oral	Y	19283.3	2.48468e+07		3206.37	2691	249.978	430317	539673		16502	13515.4	41451.8	401967	7.03705e+07	7986085200
S.1.05	S	1	5	Oral	Y	32409.2	192186		778.971	727.649	16700.7	148853	65384.9		32200.7	12388.5	105142	220740	1.5088e+07	1478192400
S.1.06	S	1	6	Oral	Y	1483.04	69039.5		93.75	93.75	587.363	21792.1	33285.1		1685.02	748.318	4316.39	24463	2.34001e+06	1111101150
S.1.07	S	1	7	Oral	N	93.75	93.75		93.75	93.75	93.75	93.75	93.75		93.75	93.75	93.75	93.75	2.12992e+06	1874098200
S.1.08	S	1	8	Oral	N	93.75	4211.42		93.75	93.75	93.75	1423.33	1587.37		93.75	93.75	501.649	1684.87	320978	3555866400
S.1.09	S	1	9	Oral	N	93.75	1062.62		93.75	93.75	93.75	776.896	93.75		93.75	93.75	93.75	813.05	577400	6006825000
S.1.11	S	1	11	Oral	N	93.75	93.75		93.75	93.75	93.75	93.75	93.75		93.75	93.75	93.75	93.75	6.95858e+07	1842124350
S.1.12	S	1	12	Oral	N	3487.73	93.75		93.75	93.75	93.75	93.75	123668		93.75	4043.69	9141.18	212044	1.43812e+08	3204054300
S.1.13	S	1	13	Oral	N	72454.1	93.75		93.75	93.75	93.75	93.75	2.13897e+06		93.75	8344.29	256252	611492	386623500	1363460400
S.2.-01	S	2	-1	Oral	N	1.05832e+07	112515	93.75	568.516	1.58842e+06	2.53746e+07	93.75	900145200	16701.4	2.18536e+06	1.13852e+08	268843125	4.1218e+07	7815952200	9548289000
S.2.00	S	2	0	Oral	Y	18939.1	12611.5		93.75	48484.5	79904.2		1.36725e+06	93.75	19752.6	326373	715962	442624	6.536e+07	5.12676e+08
S.2.01	S	2	1	Oral	Y	69947.6	93638.8		93.75	173830	141279		3.08652e+06	93.75	101325	1.39238e+06	2.35759e+06	1.16838e+06	2.76942e+08	1372465650
S.2.02	S	2	2	Oral	Y	7315.67	93.75		93.75	7186.88	5320.32		82322.8	93.75	6574.25	7918.51	37498.2	6514.03	1.76988e+06	2.71741e+08
S.2.03	S	2	3	Oral	Y	9504.56	553668		1023.22	24789.8	52876.7		1.19255e+06	6158.77	22693.4	1.04597e+06	609646	647184	111737025	3.62733e+08
S.2.04	S	2	4	Oral	Y	9583.03	80607.9		1721.41	22083.9	44600.9		846581	4396.38	14538.3	741481	388916	522789	6.58195e+07	5.85339e+08
S.2.05	S	2	5	Oral	Y	22091.7	107669		1515.7	27308	52932.2		911388	2958.87	17441.3	860699	378298	930810	5.64891e+07	213289500
S.2.06	S	2	6	Oral	N	322986	1.06901e+06		2.97139e+06	2.17033e+06	4.65321e+06		7.2399e+06	115908	1.00449e+06	3.99869e+07	2.86769e+07	1.44288e+07	2473410150	3733720200
S.2.07	S	2	7	Oral	N	1.18907e+06	3.42429e+06		7.96614e+06	1.06038e+07	2.99284e+07		1.34673e+07	261952	4.07886e+06	8.0992e+07	8.39116e+07	4.22304e+07	5228315400	5786851800
S.2.08	S	2	8	Oral	N	14436600	1.49507e+07		6.69313e+07	1.11574e+08	2.60162e+08		2.10746e+07	7.53514e+06	7.32666e+07	2.7166e+08	2.00678e+08	120170325	15130650000	22472020800
S.2.09	S	2	9	Oral	N	563922	1.65762e+06		3.79e+06	3.63086e+06	8.45271e+06		3.39418e+06	1.17775e+06	2.9318e+06	40888125	1.65012e+07	1.58186e+07	2970420600	3465065400
S.2.10	S	2	10	Oral	N	38976.8	94864.7		8.16951e+07	1.30465e+07	3.25127e+08		9.54905e+06	2.17318e+08	52737225	1169030400	1.26224e+08	1447635450	4143843600	18684372000
S.2.11	S	2	11	Oral	N	3683.13	115473		3.1133e+07	248659	1.71511e+07		4.12602e+06	7.6625e+07	1.59029e+07	295937475	1.43108e+08	531721125	1806137400	6534465600
S.2.12	S	2	12	Oral	N	93.75	28116.6		4.03953e+07	3.03789e+06	1.1979e+08		2.74435e+06	2.40276e+08	5.12094e+07	4.05985e+08	7.31835e+07	3.60862e+08	2051842950	10609480800
S.2.13	S	2	13	Oral	N	260.558	207865		1.31495e+07	470801	2.99302e+07		1.60656e+06	4.42296e+07	1.1941e+07	1.51838e+08	5.01282e+07	1.97492e+08	1585716750	6227784000
S.2.14	S	2	14	Oral	N	421.274	169291		6.99e+06	141255	8.16297e+06		4.13041e+06	2.55715e+07	1.6504e+07	2.18802e+08	3.71858e+07	2.2813e+08	1490075400	5230042200
S.3.-01	S	3	-1	Oral	N	8.37832e+06	4.259e+06	93.75	4.9724e+07	7.93457e+06	7.90556e+07	93.75	93.75	445690	2.25035e+07	9.01434e+07	4.81555e+07	1.87067e+08	2154754950	5143357200
S.3.00	S	3	0	Oral	Y	114172	272210		266523	33784.9	295179			3640.17	315385	6.61958e+06	561076	5.89626e+06	2696300100	2220421200
S.3.01	S	3	1	Oral	Y	31007.5	95601.2		40702.2	5698.96	67990			547.364	61473.2	2.82873e+06	149545	1.64814e+06	1611696300	2989924200
S.3.02	S	3	2	Oral	Y	387624	1.5658e+07		16520.7	15919.9	2.5029e+06			525146	4.79783e+06	5.35163e+06	5.62481e+06	128242725	4921957500	4401203100
S.3.03	S	3	3	Oral	Y	91456	322891		491.165	93.75	33268.7			10212.3	81056.9	168603	36830.7	5.09126e+06	5.30125e+08	1679345250
S.3.04	S	3	4	Oral	N	287207	205835		93.75	93.75	16040.9			1416.21	68060.1	225429	267772	3.08049e+06	1.77447e+08	4.95716e+08
S.3.05	S	3	5	Oral	Y	119018	2.45536e+06		93.75	93.75	1947.34			669.671	35055	250546	38914.1	7.92919e+06	778339650	3873280800
S.3.06	S	3	6	Oral	Y	68931.9	4.02766e+06		93.75	93.75	1852.04			702.154	14633	91787.2	22794.1	1.7719e+06	241633050	2615527200
S.3.07	S	3	7	Oral	N	6133.95	12855.9		93.75	93.75	93.75			93.75	1866.45	6409.03	2033.99	127390	7296300	2104500750
S.3.08	S	3	8	Oral	N	5273.13	16426.9		93.75	93.75	93.75			93.75	1151.75	7774.38	1103.64	136644	4.84044e+06	4118934000
S.3.09	S	3	9	Oral	N	570.197	3554.18		93.75	93.75	93.75			93.75	306.659	763.105	300.359	19820.6	3.26316e+06	2665517700
S.3.10	S	3	10	Oral	N	93.75	93.75		93.75	93.75	93.75			93.75	93.75	93.75	93.75	236.156	205645350	4200904500
S.3.11	S	3	11	Oral	N	93.75	93.75		93.75	93.75	93.75			93.75	93.75	93.75	93.75	93.75	1111752375	3995362800
S.3.12	S	3	12	Oral	N	93.75	93.75		93.75	93.75	93.75			93.75	93.75	93.75	93.75	93.75	699184575	1810616250
S.3.13	S	3	13	Oral	N	93.75	93.75		93.75	93.75	93.75			93.75	93.75	93.75	93.75	93.75	1278604650	4083357000
S.3.14	S	3	14	Oral	N	93.75	93.75		93.75	93.75	93.75			93.75	93.75	93.75	93.75	93.75	1025643525	3953242200
T.1.-01	T	1	-1	Gel	N	93.75	1.40215e+06	93.75	93.75	93.75	93.75	93.75	93.75	93.75	93.75	93.75	93.75	93.75	2.01956e+07	2088805050
T.1.00	T	1	0	Gel	Y		3.38299e+06												1.59037e+08	2.0685e+08
T.1.01	T	1	1	Gel	Y		1.96139e+06												8.80835e+07	1.06929e+08
T.1.02	T	1	2	Gel	Y		1.69365e+07												886531050	1115055825
T.1.03	T	1	3	Gel	Y		2.016e+06												9.30452e+07	83790525
T.1.04	T	1	4	Gel	Y		336841												4.37868e+07	4.7408e+07
T.1.05	T	1	5	Gel	Y		1.21916e+06												134033475	4.99623e+08
T.1.06	T	1	6	Gel	Y		569261												1.84292e+08	1191978225
T.1.07	T	1	7	Gel	Y		408509												8.38609e+07	445749600
T.1.08	T	1	8	Gel	Y		93.75												2.17639e+06	3.68782e+07
T.1.09	T	1	9	Gel	Y		93.75												1.00237e+07	1595356950
T.1.11	T	1	11	Gel	N		93.75												72167.1	1888396350
T.1.12	T	1	12	Gel	N		93.75												313195	2116046100
T.1.13	T	1	13	Gel	N		93.75												57623.4	495341325
U.1.-01	U	1	-1	Oral	N	93.75	93.75	93.75	93.75	93.75	93.75	93.75	197.657	1.53053e+06	188810	93.75	93.75	93.75	5552145000	9241317600
U.1.00	U	1	0	Oral	Y								93.75	1040.44	19983.5				927776025	872789625
U.1.02	U	1	2	Oral	Y								93.75	8044.72	166830				1827106200	1614769500
U.1.03	U	1	3	Oral	Y								93.75	9585.72	377587				4697761800	3592570200
U.1.04	U	1	4	Oral	Y								93.75	93.75	3451.71				2217246000	3041243100
U.1.05	U	1	5	Oral	Y								93.75	93.75	1179.6				4702893300	3805385100
U.1.06	U	1	6	Oral	N								93.75	93.75	93.75				1409709000	2054150550
U.1.07	U	1	7	Oral	N								93.75	93.75	93.75				1287106500	2788917300
U.1.08	U	1	8	Oral	Y								93.75	93.75	93.75				1720779450	2418146100
U.1.09	U	1	9	Oral	N								93.75	93.75	93.75				5.20335e+08	845366850
U.1.11	U	1	11	Oral	Y								93.75	93.75	93.75				632668425	1286527950
U.1.12	U	1	12	Oral	Y								93.75	93.75	93.75				841722750	2255526300
U.1.13	U	1	13	Oral	N								93.75	93.75	387.843				1.74166e+08	2317520100
U.1.14	U	1	14	Oral	N								93.75	93.75	93.75				2.36208e+07	773031300
V.1.-01	V	1	-1	Gel	N	93.75	93.75	93.75	662.498	93.75	93.75	93.75	9.86005e+07	593.004	3796.22	7300.88	8316.06	93.75	651989625	1077451425
V.1.00	V	1	0	Gel	Y				93.75				1021.9	93.75	93.75	93.75	93.75		3119033100	1.19823e+08
V.1.01	V	1	1	Gel	Y				93.75				93.75	93.75	93.75	93.75	93.75		3.22181e+07	6.32546e+07
V.1.02	V	1	2	Gel	Y				93.75				93.75	93.75	1095.18	93.75	93.75		2.70449e+07	9.95394e+06
V.1.03	V	1	3	Gel	Y				93.75				93.75	93.75	93.75	93.75	93.75		2.23294e+06	422972700
V.1.04	V	1	4	Gel	Y				93.75				93.75	93.75	93.75	93.75	93.75		9.78068e+07	6.69748e+07
V.1.05	V	1	5	Gel	Y				93.75				93.75	93.75	93.75	93.75	93.75		2.15509e+07	6.17313e+07
V.1.06	V	1	6	Gel	N				93.75				93.75	93.75	93.75	93.75	93.75		1.20327e+07	1007456850
V.1.07	V	1	7	Gel	N				93.75				93.75	93.75	93.75	93.75	93.75		3818226900	2403149850
V.1.08	V	1	8	Gel	N				93.75				93.75	93.75	838.041	93.75	93.75		4843344000	3217223400
V.1.09	V	1	9	Gel	N				93.75				10555.8	2.18972e+07	335.543	93.75	93.75		4383360600	3332632800
V.1.10	V	1	10	Gel	N				93.75				554101	43027.9	16905.9	93.75	1745.95		5025039300	3501174900
V.1.11	V	1	11	Gel	N				93.75				32247150	5968.77	23757.8	93.75	582560		6215359800	4092009000
V.1.12	V	1	12	Gel	N				93.75				1052328600	21487.4	500190	93.75	100950675		4034749500	3591739500
V.1.13	V	1	13	Gel	N				93.75				1800164100	45597.4	4.09604e+06	93.75	1.38258e+08		8187159600	10729796400
